# Supplementary material for: Evaluation of the Extraction of Bioactive Compounds and the Saccharification of Cellulose as a Route for the Valorization of Spent Mushroom Substrate
Source: Molecules. 2023 Jun 30;28(13):5140. doi: 10.3390/molecules28135140 (PMC10343705; doi:10.3390/molecules28135140)
Supplement: Supplementary file 1 [file molecules-28-05140-s001.zip]

Archive with 1 entries (1 files):
- molecules-2453522-supplementary.pdf
